# Supplementary material for: An amphiphilic dendrimer as a light-activable immunological adjuvant for in situ cancer vaccination
Source: Nat Commun. 2021 Aug 16;12:4964. doi: 10.1038/s41467-021-25197-z (PMC8368031; doi:10.1038/s41467-021-25197-z)
Supplement: Supplementary file 3 — Source Data [file 41467_2021_25197_MOESM3_ESM.xlsx]

## Sheet: Fig. 3c
Figure 3c	Size (nm)	Number (%)
	0.4	0
	0.463	0
	0.536	0
	0.621	0
	0.719	0
	0.833	0
	0.965	0
	1.12	0
	1.29	0
	1.5	0
	1.74	0
	2.01	0
	2.33	0
	2.7	0
	3.12	0
	3.62	0
	4.19	0
	4.85	0
	5.61	0
	6.5	0
	7.53	0
	8.72	0
	10.1	0
	11.7	0
	13.5	0
	15.7	0
	18.2	0
	21	0
	24.4	0
	28.2	4.37
	32.7	16.2
	37.8	25.2
	43.8	22.4
	50.7	14
	58.8	7.41
	68.1	3.8
	78.8	2.07
	91.3	1.23
	106	0.795
	122	0.555
	142	0.427
	164	0.35
	190	0.29
	220	0.236
	255	0.186
	295	0.142
	342	0.106
	396	0.0776
	459	0.0514
	531	0.0269
	615	0.0108
	712	0.00398
	825	0.00142
	955	0.000461
	1110	0.000115
	1280	1.57e-05
	1480	4.62e-07
	1720	4.43e-06
	1990	1.59e-05
	2300	3.42e-05
	2670	5.44e-05

## Sheet: Fig. 3d
Figure 3d		Absorbance (a.u.)
	Wave length (nm)	LIA	HAD	Free Ce6
	225	0.27971	0.59936	0.06371
	226	0.2747	0.59467	0.06438
	227	0.26736	0.58592	0.06487
	228	0.26059	0.57662	0.06535
	229	0.25236	0.56376	0.06584
	230	0.24439	0.55017	0.06612
	231	0.23635	0.53502	0.06634
	232	0.22697	0.51616	0.06656
	233	0.21792	0.49679	0.0663
	234	0.20855	0.47568	0.06617
	235	0.19974	0.45542	0.06572
	236	0.1906	0.43372	0.06507
	237	0.18175	0.41243	0.06435
	238	0.17337	0.39178	0.06331
	239	0.1654	0.37215	0.06216
	240	0.15819	0.35437	0.06109
	241	0.15154	0.33762	0.0599
	242	0.14561	0.32279	0.05883
	243	0.14027	0.30919	0.05787
	244	0.13555	0.2977	0.05708
	245	0.13147	0.28659	0.05639
	246	0.12801	0.27691	0.0559
	247	0.1249	0.26801	0.05563
	248	0.12179	0.25967	0.05531
	249	0.11887	0.25108	0.0553
	250	0.11614	0.24284	0.05519
	251	0.11426	0.23709	0.0552
	252	0.11167	0.22951	0.05521
	253	0.10994	0.22383	0.05526
	254	0.10806	0.21764	0.05543
	255	0.1063	0.21206	0.05559
	256	0.10484	0.207	0.05565
	257	0.1033	0.20184	0.05585
	258	0.10195	0.19689	0.05614
	259	0.1008	0.1926	0.05647
	260	0.09992	0.18853	0.05661
	261	0.09947	0.18509	0.05692
	262	0.0992	0.18244	0.05735
	263	0.09946	0.18018	0.05772
	264	0.09998	0.17867	0.05818
	265	0.10086	0.17814	0.05864
	266	0.10205	0.17827	0.05911
	267	0.10383	0.17933	0.05963
	268	0.10533	0.18056	0.05994
	269	0.10683	0.18237	0.06007
	270	0.10874	0.18455	0.06012
	271	0.11105	0.1875	0.05981
	272	0.11327	0.1905	0.05996
	273	0.11561	0.19368	0.05997
	274	0.11772	0.19678	0.05977
	275	0.12065	0.20105	0.05998
	276	0.12301	0.20434	0.06014
	277	0.12619	0.20914	0.06036
	278	0.12911	0.21356	0.06077
	279	0.13259	0.21892	0.06122
	280	0.13618	0.22453	0.06171
	281	0.13983	0.23082	0.06226
	282	0.14364	0.23788	0.06266
	283	0.14714	0.24506	0.06331
	284	0.15079	0.25387	0.06383
	285	0.154	0.26237	0.06381
	286	0.15686	0.27154	0.06391
	287	0.1601	0.28317	0.06328
	288	0.16289	0.29383	0.06269
	289	0.16605	0.30671	0.0617
	290	0.1689	0.31872	0.06081
	291	0.17271	0.33351	0.05993
	292	0.17671	0.34776	0.0591
	293	0.18034	0.36067	0.05858
	294	0.18439	0.37418	0.05798
	295	0.1883	0.38708	0.05774
	296	0.19279	0.40061	0.05752
	297	0.19714	0.41374	0.05746
	298	0.20117	0.42647	0.05745
	299	0.20505	0.4386	0.05727
	300	0.20952	0.45202	0.05768
	301	0.212	0.46005	0.05767
	302	0.21646	0.47506	0.05764
	303	0.22022	0.48819	0.05746
	304	0.22326	0.49926	0.05732
	305	0.22651	0.51103	0.05724
	306	0.23027	0.52493	0.05672
	307	0.23349	0.53783	0.05623
	308	0.23866	0.55535	0.05601
	309	0.24261	0.5698	0.05567
	310	0.24612	0.58266	0.05539
	311	0.24976	0.59526	0.05507
	312	0.2537	0.60878	0.05498
	313	0.25759	0.62153	0.05487
	314	0.26131	0.6328	0.05513
	315	0.26554	0.64504	0.05555
	316	0.2693	0.65579	0.05631
	317	0.27293	0.66525	0.05722
	318	0.27626	0.67308	0.05816
	319	0.27936	0.68	0.05946
	320	0.28181	0.68531	0.06039
	321	0.28424	0.69022	0.06182
	322	0.28651	0.69374	0.06295
	323	0.28844	0.69657	0.06436
	324	0.29008	0.69865	0.06601
	325	0.29186	0.69986	0.06741
	326	0.29301	0.70046	0.06858
	327	0.29451	0.70075	0.07048
	328	0.29383	0.69118	0.07159
	329	0.29468	0.68929	0.07346
	330	0.29494	0.68658	0.07521
	331	0.2954	0.68353	0.077
	332	0.29531	0.67919	0.07878
	333	0.29515	0.67372	0.08109
	334	0.29477	0.66777	0.08334
	335	0.29401	0.66001	0.08571
	336	0.29308	0.65101	0.08841
	337	0.29171	0.64059	0.091
	338	0.29013	0.63008	0.09376
	339	0.28815	0.61616	0.09719
	340	0.28598	0.60181	0.10054
	341	0.28377	0.58686	0.10405
	342	0.28147	0.57089	0.10729
	343	0.27954	0.55561	0.11085
	344	0.27758	0.53992	0.11486
	345	0.27591	0.52465	0.11865
	346	0.27386	0.50884	0.12261
	347	0.27198	0.49437	0.12595
	348	0.27004	0.47986	0.12934
	349	0.26782	0.4637	0.13317
	350	0.26593	0.4498	0.13574
	351	0.26462	0.43978	0.13788
	352	0.263	0.42319	0.1412
	353	0.26109	0.40802	0.14415
	354	0.25906	0.39477	0.14656
	355	0.25658	0.38004	0.14895
	356	0.25425	0.36473	0.15168
	357	0.25175	0.349	0.15439
	358	0.24917	0.33218	0.15789
	359	0.24737	0.31653	0.16025
	360	0.24584	0.30019	0.16322
	361	0.24401	0.28451	0.16602
	362	0.2432	0.26838	0.16912
	363	0.24235	0.25222	0.17226
	364	0.24238	0.2364	0.17542
	365	0.24269	0.22136	0.17839
	366	0.24396	0.20576	0.18183
	367	0.24566	0.19311	0.18471
	368	0.24844	0.18149	0.18784
	369	0.2525	0.16935	0.19166
	370	0.25655	0.16004	0.19469
	371	0.26221	0.15018	0.19869
	372	0.26796	0.14178	0.20276
	373	0.27439	0.13463	0.20674
	374	0.28123	0.12794	0.21119
	375	0.28968	0.12123	0.21644
	376	0.29637	0.11594	0.22053
	377	0.30579	0.10953	0.22648
	378	0.31454	0.10437	0.23182
	379	0.32464	0.09899	0.23832
	380	0.34402	0.09834	0.24697
	381	0.35518	0.09402	0.25433
	382	0.3672	0.08838	0.26285
	383	0.378	0.08412	0.27098
	384	0.39122	0.07926	0.28076
	385	0.40394	0.07496	0.29083
	386	0.41867	0.07071	0.30189
	387	0.43437	0.06648	0.31394
	388	0.45162	0.06283	0.32674
	389	0.47117	0.05912	0.34045
	390	0.49716	0.05554	0.35695
	391	0.52151	0.0527	0.37101
	392	0.55204	0.04983	0.38688
	393	0.58473	0.04745	0.4026
	394	0.6149	0.04527	0.41592
	395	0.64634	0.04318	0.42917
	396	0.67699	0.04198	0.4402
	397	0.7052	0.04069	0.45042
	398	0.72931	0.0399	0.45858
	399	0.7461	0.03874	0.46415
	400	0.76069	0.03784	0.46854
	401	0.76884	0.03686	0.47007
	402	0.77018	0.03617	0.47068
	403	0.76628	0.03541	0.46928
	404	0.75525	0.03469	0.46546
	405	0.73953	0.03422	0.46063
	406	0.71637	0.03365	0.45323
	407	0.6838	0.03296	0.4429
	408	0.6459	0.03234	0.42986
	409	0.60636	0.03176	0.41542
	410	0.56413	0.03131	0.39919
	411	0.51349	0.03066	0.37771
	412	0.46347	0.03009	0.3543
	413	0.41411	0.02941	0.32884
	414	0.36745	0.02899	0.30196
	415	0.32109	0.02848	0.27216
	416	0.28462	0.02783	0.24652
	417	0.25082	0.02718	0.22036
	418	0.22141	0.02672	0.19576
	419	0.19776	0.02622	0.175
	420	0.17718	0.02581	0.15536
	421	0.15887	0.02543	0.13778
	422	0.14304	0.02505	0.12192
	423	0.13007	0.02481	0.10877
	424	0.11939	0.02442	0.09791
	425	0.10913	0.0244	0.08724
	426	0.10061	0.02413	0.07835
	427	0.09429	0.02395	0.07183
	428	0.08699	0.02367	0.06453
	429	0.08156	0.02345	0.05902
	430	0.0759	0.02307	0.05393
	431	0.07101	0.02287	0.0491
	432	0.06631	0.0227	0.04469
	433	0.06189	0.02257	0.04049
	434	0.05798	0.02232	0.03706
	435	0.05437	0.02232	0.03387
	436	0.05123	0.02224	0.03107
	437	0.04837	0.02217	0.02867
	438	0.04537	0.02196	0.02637
	439	0.04236	0.02142	0.02425
	440	0.03964	0.02062	0.02281
	441	0.03738	0.02032	0.02132
	442	0.03548	0.02013	0.02008
	443	0.0338	0.01995	0.01906
	444	0.03249	0.0198	0.01807
	445	0.03119	0.0196	0.01752
	446	0.03012	0.01936	0.01696
	447	0.02896	0.01906	0.01639
	448	0.02795	0.01878	0.01593
	449	0.02714	0.01859	0.01551
	450	0.02628	0.01835	0.0151
	451	0.02574	0.0183	0.01483
	452	0.02515	0.01822	0.01453
	453	0.02452	0.01811	0.01423
	454	0.02399	0.01801	0.014
	455	0.02354	0.01794	0.01382
	456	0.02309	0.01818	0.01398
	457	0.02272	0.01785	0.01364
	458	0.02237	0.01776	0.01347
	459	0.02206	0.01769	0.01344
	460	0.02183	0.01763	0.01339
	461	0.02158	0.01756	0.01336
	462	0.02149	0.01754	0.01328
	463	0.02133	0.01744	0.0132
	464	0.02132	0.01739	0.0131
	465	0.02102	0.01705	0.01309
	466	0.02125	0.0172	0.01307
	467	0.0214	0.01728	0.01311
	468	0.0215	0.01727	0.01316
	469	0.02151	0.01714	0.01338
	470	0.02154	0.01702	0.01352
	471	0.02162	0.01695	0.01345
	472	0.02175	0.01679	0.01353
	473	0.02163	0.01667	0.01364
	474	0.02172	0.01657	0.01377
	475	0.02183	0.01647	0.01387
	476	0.02182	0.01631	0.01426
	477	0.02192	0.0162	0.01421
	478	0.0221	0.01617	0.01433
	479	0.02234	0.01619	0.01457
	480	0.02253	0.01612	0.01491
	481	0.02272	0.016	0.01531
	482	0.02307	0.01596	0.01582
	483	0.02349	0.01582	0.01654
	484	0.02419	0.01582	0.01756
	485	0.02501	0.01564	0.01907
	486	0.02604	0.01554	0.02041
	487	0.02748	0.01542	0.0223
	488	0.02936	0.01531	0.02445
	489	0.03162	0.01521	0.02678
	490	0.03421	0.01512	0.02913
	491	0.03686	0.01494	0.03118
	492	0.03926	0.01477	0.03302
	493	0.04191	0.01477	0.03455
	494	0.04468	0.01486	0.03599
	495	0.04697	0.01485	0.03715
	496	0.0488	0.01477	0.03797
	497	0.05035	0.01471	0.03867
	498	0.05168	0.01463	0.03923
	499	0.05249	0.01459	0.03958
	500	0.05374	0.01459	0.03997
	501	0.05446	0.01456	0.04013
	502	0.05495	0.01453	0.04004
	503	0.05512	0.01444	0.03969
	504	0.055	0.01438	0.03897
	505	0.05456	0.01436	0.038
	506	0.05372	0.01427	0.03669
	507	0.05247	0.01431	0.03497
	508	0.05066	0.01419	0.03297
	509	0.04863	0.0141	0.03103
	510	0.04603	0.01398	0.02883
	511	0.04332	0.01394	0.02682
	512	0.04054	0.01382	0.0249
	513	0.03779	0.01371	0.02321
	514	0.03521	0.01366	0.02179
	515	0.03279	0.01353	0.0205
	516	0.03083	0.01344	0.01959
	517	0.02929	0.01357	0.01882
	518	0.02774	0.01342	0.01818
	519	0.02638	0.0133	0.01754
	520	0.02528	0.01321	0.01696
	521	0.02428	0.01304	0.01653
	522	0.02354	0.01301	0.01629
	523	0.02307	0.01295	0.01625
	524	0.02258	0.01294	0.01635
	525	0.02207	0.01295	0.01677
	526	0.02198	0.0128	0.01667
	527	0.02185	0.01273	0.0169
	528	0.02186	0.01274	0.01722
	529	0.0219	0.01267	0.01747
	530	0.02207	0.01271	0.01764
	531	0.0222	0.01266	0.01802
	532	0.02239	0.01253	0.01771
	533	0.02264	0.01256	0.01755
	534	0.0227	0.01245	0.01719
	535	0.02261	0.0124	0.01671
	536	0.02241	0.01232	0.01615
	537	0.02199	0.01225	0.01567
	538	0.02147	0.01218	0.01516
	539	0.02096	0.01213	0.01477
	540	0.02056	0.01217	0.01472
	541	0.02008	0.01212	0.01454
	542	0.01957	0.01204	0.01438
	543	0.01922	0.01201	0.01427
	544	0.01889	0.012	0.01402
	545	0.01858	0.01194	0.01415
	546	0.01836	0.01186	0.01425
	547	0.01818	0.01182	0.01445
	548	0.018	0.01175	0.01438
	549	0.01786	0.01177	0.01446
	550	0.01744	0.01173	0.01462
	551	0.01751	0.01167	0.01471
	552	0.01738	0.01162	0.01485
	553	0.01724	0.01163	0.01476
	554	0.01701	0.01154	0.01501
	555	0.01675	0.01149	0.01503
	556	0.01653	0.01148	0.01504
	557	0.01623	0.01143	0.01494
	558	0.01581	0.0113	0.01478
	559	0.01549	0.01124	0.0146
	560	0.01517	0.01124	0.01439
	561	0.01473	0.01118	0.01412
	562	0.01442	0.01115	0.0139
	563	0.01416	0.01115	0.01372
	564	0.01386	0.01109	0.01363
	565	0.01366	0.01105	0.01368
	566	0.01344	0.01098	0.01374
	567	0.01308	0.01092	0.01387
	568	0.01313	0.01091	0.01403
	569	0.01304	0.01089	0.01419
	570	0.01286	0.01078	0.01438
	571	0.01274	0.01074	0.01464
	572	0.01274	0.01076	0.01479
	573	0.01311	0.01076	0.01507
	574	0.01273	0.01073	0.01533
	575	0.01266	0.01069	0.0156
	576	0.01262	0.01063	0.01582
	577	0.01271	0.01062	0.01607
	578	0.01278	0.01057	0.01628
	579	0.01275	0.01055	0.01651
	580	0.01304	0.01049	0.01676
	581	0.01329	0.01043	0.01701
	582	0.01362	0.01041	0.0173
	583	0.01401	0.01034	0.01757
	584	0.0145	0.0103	0.01781
	585	0.01521	0.01027	0.01809
	586	0.01596	0.01025	0.0184
	587	0.01669	0.01024	0.0187
	588	0.01747	0.01019	0.01896
	589	0.01828	0.01013	0.01925
	590	0.01907	0.01011	0.01953
	591	0.01981	0.01004	0.01984
	592	0.02055	0.01003	0.02023
	593	0.0212	0.01003	0.0206
	594	0.0218	0.01	0.02098
	595	0.0224	0.00999	0.02141
	596	0.02272	0.00996	0.02167
	597	0.02309	0.00993	0.02196
	598	0.0234	0.00991	0.02221
	599	0.02358	0.00988	0.02276
	600	0.0237	0.00982	0.02257
	601	0.02374	0.0098	0.0226
	602	0.0237	0.00976	0.02258
	603	0.02359	0.00974	0.0225
	604	0.02336	0.00971	0.02232
	605	0.0231	0.00967	0.02209
	606	0.02283	0.00969	0.02181
	607	0.02244	0.0096	0.02153
	608	0.02201	0.0095	0.02124
	609	0.02165	0.00953	0.02086
	610	0.0213	0.00946	0.02053
	611	0.02105	0.00949	0.02033
	612	0.02096	0.00951	0.02017
	613	0.02083	0.00942	0.02008
	614	0.02079	0.00941	0.0201
	615	0.02077	0.00931	0.02018
	616	0.02094	0.00932	0.02038
	617	0.02109	0.00926	0.02064
	618	0.02136	0.00925	0.02093
	619	0.0217	0.0092	0.02149
	620	0.02212	0.00938	0.02192
	621	0.02255	0.00938	0.02259
	622	0.02292	0.0093	0.02332
	623	0.0234	0.0093	0.02414
	624	0.02396	0.00931	0.02506
	625	0.02464	0.00932	0.02612
	626	0.02546	0.00934	0.02726
	627	0.0263	0.00931	0.02831
	628	0.02732	0.0093	0.02949
	629	0.0283	0.00922	0.03052
	630	0.0298	0.00925	0.03163
	631	0.03131	0.00921	0.03259
	632	0.03326	0.0092	0.03342
	633	0.03571	0.00927	0.03416
	634	0.03842	0.00914	0.03469
	635	0.04168	0.00913	0.03524
	636	0.04506	0.00906	0.03568
	637	0.04882	0.00899	0.03614
	638	0.05311	0.009	0.03669
	639	0.05795	0.00895	0.03748
	640	0.06276	0.00898	0.03839
	641	0.06832	0.009	0.03956
	642	0.07493	0.00892	0.04117
	643	0.0796	0.00889	0.04252
	644	0.08759	0.0089	0.04502
	645	0.09526	0.0089	0.04775
	646	0.10286	0.00895	0.05082
	647	0.11088	0.00941	0.05447
	648	0.12009	0.00906	0.05899
	649	0.12876	0.00903	0.06397
	650	0.13815	0.00913	0.07002
	651	0.14619	0.00921	0.07626
	652	0.15346	0.00934	0.08324
	653	0.15922	0.00992	0.0905
	654	0.162	0.00967	0.09734
	655	0.16213	0.00974	0.10369
	656	0.15917	0.00993	0.10878
	657	0.15338	0.01021	0.11189
	658	0.14581	0.01065	0.11297
	659	0.13741	0.01139	0.11238
	660	0.1284	0.01242	0.10984
	661	0.11759	0.01174	0.10609
	662	0.10384	0.00772	0.1012
	663	0.09166	0.00364	0.09619
	664	0.08066	0.00169	0.08997
	665	0.07321	0.00226	0.08404
	666	0.06788	0.00372	0.07846
	667	0.06079	0.00402	0.07209
	668	0.05325	0.00359	0.0651
	669	0.04725	0.00332	0.05915
	670	0.04173	0.00306	0.05324
	671	0.03653	0.00293	0.04689
	672	0.03215	0.00285	0.04185
	673	0.02864	0.00316	0.03689
	674	0.02544	0.00356	0.03186
	675	0.02281	0.00425	0.02747
	676	0.02065	0.0051	0.02334
	677	0.0192	0.00607	0.02019
	678	0.01813	0.0071	0.017
	679	0.01723	0.00804	0.01466
	680	0.0165	0.00884	0.01273
	681	0.01576	0.00927	0.0113
	682	0.01511	0.00967	0.01022
	683	0.01447	0.00982	0.00946
	684	0.01388	0.00986	0.00889
	685	0.01324	0.00983	0.00839
	686	0.01267	0.00976	0.00803
	687	0.01221	0.00941	0.00782
	688	0.01171	0.00955	0.00757
	689	0.01123	0.00941	0.00729
	690	0.01082	0.00924	0.00711
	691	0.01044	0.00911	0.00687
	692	0.00999	0.00893	0.00658
	693	0.00924	0.0085	0.00635
	694	0.00922	0.00858	0.00604
	695	0.0088	0.00839	0.00569
	696	0.00842	0.00817	0.00537
	697	0.00804	0.00799	0.00504
	698	0.00778	0.00788	0.00471
	699	0.00737	0.00769	0.0044
	700	0.00722	0.0075	0.00403

## Sheet: Fig. 3e
Figure 3e		Relative SOSG intensty
	Time (s)	LIA+L			Free Ce6+L			LIA			PBS+L
	0	1	1	1	1	1	1	1	1	1	1	1	1
	60	0.976007	1.20933	1.18548	1.13216	1.12235	1.02943	1.01627	1.01205	0.99786	1.0142	1.02534	1.00249
	120	1.02073	1.20747	1.23513	1.15875	1.14797	1.0498	1.03895	1.02736	0.98288	0.99013	1.05795	1.01651
	180	1.37014	1.22761	1.31737	1.36138	1.26418	1.15568	1.03254	1.05773	0.951209	1.04983	1.13196	0.968785
	240	1.41509	1.28431	1.38626	1.46438	1.32388	1.2256	0.984718	1.0384	0.99037	1.06572	1.09709	0.975345
	300	1.7433	1.82432	1.85521	1.8983	1.86727	1.5503	1.07419	0.99498	1.00877	1.01444	1.06949	0.935309
	360	1.98975	2.11288	2.13561	2.21322	2.32324	2.05558	1.09514	1.07605	0.932591	0.961964	1.03788	0.901154
	420	2.23084	2.32989	2.47682	2.34306	2.34653	2.17782	1.07444	0.944779	1.0642	0.980741	1.05695	0.978964
	480	2.49988	2.64044	2.70429	2.48916	2.471	2.28219	1.08183	1.00602	1.01284	0.996148	1.11189	0.962904
	540	2.52085	2.71463	2.72835	2.57486	2.44771	2.30961	1.14691	1.0866	0.937085	0.98363	1.0143	0.953178
	600	2.63802	2.75914	2.84186	2.63604	2.49429	2.37223	1.12497	1.1132	0.921892	1.08161	0.991972	0.953857

## Sheet: Fig. 3f
Figure 3f		PS lifetime (us)
	Time (min)	LIA+L			Free Ce6+L			LIA			PBS+L
	0	22.18	24.1685	25.9899	23.6174	23.2556	21.7112	22.8904	21.2686	25.5593	24.0324	22.5598	25.7965
	10	33.2233	37.0398	37.6561	32.7688	33.6887	37.1852	26.0944	20.6301	22.9924	23.2668	21.9802	26.6346
	20	42.2085	47.6701	39.5944	38.8493	43.2209	42.1052	28.8539	24.0921	21.8956	26.3073	24.5186	21.464
	30	49.9926	43.2456	48.1388	42.5858	45.3315	44.5901	27.31	25.908	21.3698	26.6302	24.1854	21.9812
	40	52.7336	46.3235	54.3425	41.3718	45.0804	52.9333	22.9493	25.1693	24.2164	24.5955	23.5518	25.1693
	50	55.8131	49.9926	52.0066	52.6428	47.2089	44.7518	27.9574	23.7192	25.7686	20.3488	23.2668	27.6034
	60	55.1012	49.7282	52.7923	44.3033	53.1924	48.7222	27.3611	24.0998	22.2578	22.8676	29.9625	24.8534

## Sheet: Fig. 3g
Figure 3g		O2 Concentration (mg/L)
	Time (s)	PBS+L			LIA			Free Ce6+L			LIA+L
	0	5.78	5.86	5.65	5.82	5.71	5.63	5.775	5.82	5.51	5.76	5.46	5.59
	30	5.69	5.76	5.6	5.78	5.62	5.55	5.22	5.32	5.01	5.14	4.96	5.2
	60	5.65	5.73	5.58	5.73	5.54	5.51	4.83	4.93	4.67	4.69	4.54	4.56
	90	5.64	5.72	5.54	5.68	5.51	5.43	4.36	4.49	4.23	4.14	4.23	3.97
	120	5.64	5.7	5.53	5.65	5.5	5.4	4.05	4.18	3.94	3.86	4.04	3.67
	150	5.61	5.68	5.52	5.62	5.5	5.36	3.83	3.94	3.71	3.66	3.37	3.6
	180	5.58	5.66	5.52	5.6	5.45	5.32	3.52	3.64	3.48	3.36	3.17	3.33
	210	5.55	5.63	5.51	5.6	5.42	5.3	3.31	3.39	3.09	3.13	2.89	3.16
	240	5.54	5.61	5.48	5.57	5.42	5.3	3.15	3.24	2.81	2.87	2.83	2.64
	270	5.53	5.6	5.46	5.52	5.41	5.28	2.91	2.99	2.57	2.74	2.77	2.49
	300	5.52	5.6	5.46	5.5	5.4	5.25	2.7	2.74	2.33	2.53	2.57	2.37
	330	5.5	5.57	5.45	5.5	5.4	5.27	2.51	2.55	2.07	2.32	2.08	2.06
	360	5.5	5.57	5.44	5.48	5.38	5.24	2.29	2.36	1.86	2.06	1.87	2.03
	390	5.48	5.56	5.44	5.46	5.37	5.21	2.01	2.18	1.64	1.88	1.67	1.93
	420	5.47	5.54	5.43	5.46	5.37	5.2	1.91	2.02	1.54	1.77	1.58	2.05
	450	5.45	5.54	5.4	5.44	5.32	5.15	1.81	1.92	1.44	1.62	1.47	1.76
	480	5.45	5.53	5.38	5.41	5.3	5.13	1.7	1.83	1.38	1.55	1.6	1.67
	510	5.43	5.5	5.36	5.41	5.3	5.1	1.68	1.8	1.38	1.5	1.48	1.57
	540	5.42	5.5	5.31	5.4	5.31	5.07	1.67	1.78	1.36	1.5	1.46	1.53
	570	5.42	5.49	5.29	5.39	5.26	5.06	1.61	1.74	1.34	1.49	1.42	1.45
	600	5.41	5.48	5.29	5.35	5.26	5.04	1.6	1.7	1.31	1.46	1.41	1.43

## Sheet: Fig. 4d
Figure 4d		PBS	HAD	rHAD	LPS
	CD80+ in CD11C+ cells (%)	21.3	15.2	30.8	56.6
		10.3	12.1	28.5	52.1
		10.9	21.6	25.5	52.3

## Sheet: Fig. 4e
Figure 4e		PBS	HAD	rHAD	LPS
	CD86+ in CD11C+ cells (%)	19.7	18.7	37.3	61.1
		14.4	17.1	34.1	58.4
		16.1	28	31.4	62.1

## Sheet: Fig. 4f
Figure 4f		PBS	HAD	rHAD	LPS
	CD40+ in CD11C+ cells (%)	9.43	14.3	24.2	40.9
		13.3	16.6	24.6	38.8
		14.7	12.6	26.8	37.3

## Sheet: Fig. 4g
Figure 4g		PBS	HAD	rHAD	LPS
	TNF-α (pg/mL)	200.139	212.895	1334.98	1990.28
		180.238	192.995	1054.84	1826.99
		256.268	345.566	917.578	2937.34

## Sheet: Fig. 4h
Figure 4h		PBS	HAD	rHAD	LPS
	IL-6 (pg/mL)	100.347	99.3564	494.945	989.89
		80.2765	120.263	344.835	826.997
		56.2389	117.348	517.347	737.642

[truncated: 67 more sheets: Fig. 4j, Fig. 5c, Fig. 5d, Fig. 5f, Fig. 5h, Fig. 5j, Fig. 6b, Fig. 6c, Fig. 6h, Fig. 6i, Fig. 6j, Fig. 6k, Fig. 6l, Fig. 7c, Fig. 7f, Fig. 7h, Fig. 7j, Fig. 7k, Fig. 7m, Fig. 7o …]
